# Supplementary material for: Whole blood transcriptomic analysis of beef cattle at arrival identifies potential predictive molecules and mechanisms that indicate animals that naturally resist bovine respiratory disease
Source: PLoS One. 2020 Jan 13;15(1):e0227507. doi: 10.1371/journal.pone.0227507 (PMC6957175; doi:10.1371/journal.pone.0227507)
Supplement: S1 Table — (XLSX) [file pone.0227507.s001.xlsx]

## Sheet: Sheet1
ID	ArrivalDate	BRD	Vax.D0	Deworm.D0	FEC.D0	Wt.D0	Temp.D0	Wt.D14	ADG14	Wt.D28	ADG28	FEC.D28	Wt.D84	ADG84	FEC.D84	Sex	Died	Treament	Dead_D	TrtD1	TrtD2	TrtD3
5	2015-02-27	0	1	0	222	450	103.1	445	-0.357143	510	2.14286	N/A	639	2.14773	N/A	B	0	0
6	2015-02-27	0	0	0	1703	425	103	460	2.5	520	3.39286	12	680	2.89773	N/A	S	0	0
12	2015-02-27	0	1	0	176	460	102.7	505	3.21429	550	3.21429	181	679	2.48864	21	B	0	0
28	2015-02-27	0	0	0	413	435	103.9	470	2.5	510	2.67857	217	607	1.95455	274	B	0	0
33	2015-02-27	1	0	0	145	515	104	415	-7.14286	415	-3.57143	349	N/A	N/A	N/A	B	1	3	51	11	19	24
51	2015-02-27	1	1	0	96	480	103.6	485	0.357143	495	0.535714	44	586	1.20455	24	S	0	1		7
52	2015-02-27	1	1	0	121	500	104.1	N/A	N/A	N/A	N/A	N/A	N/A	N/A	N/A	B	1	2	17	5	13	16
55	2015-02-27	0	0	0	244	405	104	430	1.78571	455	1.78571	N/A	588	2.07955	20	B	0	0
72	2015-02-27	0	1	0	489	390	102.1	435	3.21429	490	3.57143	88	572	2.06818	4	B	0	0
75	2015-02-27	1	0	0	539	570	104.9	460	-7.85714	505	-2.32143	6	617	0.534091	75	B	0	2		8	17
76	2015-02-27	1	1	0	118	415	104.4	N/A	N/A	N/A	N/A	N/A	N/A	N/A	N/A	B	1	2	17	7	15
85	2015-02-27	1	0	0	401	400	103.3	365	-2.5	405	0.178571	88	547	1.67045	347	B	0	2		13	21
