# Supplementary material for: Whole blood transcriptomic analysis of beef cattle at arrival identifies potential predictive molecules and mechanisms that indicate animals that naturally resist bovine respiratory disease
Source: PLoS One. 2020 Jan 13;15(1):e0227507. doi: 10.1371/journal.pone.0227507 (PMC6957175; doi:10.1371/journal.pone.0227507)
Supplement: S2 Table — (XLSX) [file pone.0227507.s002.xlsx]

## Sheet: Trimmomatic Results
ID	Input	Both surviving	%	FW survive	%	RV survive	%	Dropped	%	Total survive	%
5_S1	60044177	56440810	94	2821291	4.7	178727	0.3	603349	1	59440828	98.9952
6_S2	56119845	52609593	93.75	2544104	4.53	182376	0.32	783772	1.4	55336073	98.6034
12_S3	50466875	47657674	94.43	2242855	4.44	155968	0.31	410378	0.81	50056497	99.1868
28_S4	62541755	58857974	94.11	2693516	4.31	193419	0.31	796855	1.27	61744909	98.7259
33_S5	52417229	49201170	93.86	2338907	4.46	180191	0.34	696961	1.33	51720268	98.6704
51_S6	54670081	51262773	93.77	2454154	4.49	167080	0.31	786074	1.44	53884007	98.5621
52_S7	53423719	50071992	93.73	2543621	4.76	160094	0.3	648012	1.21	52775707	98.787
55_S8	57562851	54047309	93.89	2530783	4.4	173061	0.3	811698	1.41	56751153	98.5899
72_S9	64268242	61035297	94.97	2692714	4.19	245044	0.38	295187	0.46	63973055	99.5407
75_S10	61854230	58172402	94.05	2754177	4.45	192183	0.31	735468	1.19	61118762	98.811
76_S11	53323122	49985519	93.74	2398934	4.5	167478	0.31	771191	1.45	52551931	98.5537
85_S12	52628031	48826435	92.78	2676162	5.09	156279	0.3	969155	1.84	51658876	98.1585

## Sheet: Mapping Results
	5_S1	6_S2	12_S3	28_S4	33_S5	51_S6	52_S7	55_S8	72_S9	75_S10	76_S11	85_S12
Total reads	59440828	55336073	50056497	61744900	51720268	53884007	52775707	56751153	63973055	61118762	52551931	51658873
Paired reads	56440810	52609593	47657674	58857974	49201170	51262773	50071992	54047309	61035297	58172402	49985519	48826435
Unpaired reads	3000018	2726480	2398823	2886926	2519098	2621234	2703715	2703844	2937758	2946360	2566412	2832441
Unmapped reads	3.4654e+06	3.38103e+06	3.07347e+06	3.3157e+06	3.89454e+06	2.6026e+06	2.47518e+06	2.90566e+06	6.167e+06	3.06816e+06	2.90612e+06	2.78958e+06
% alignment rate	94.17	93.89	93.86	94.63	92.47	95.17	95.31	94.88	90.36	94.98	94.47	94.6
