# Supplementary material for: Whole blood transcriptomic analysis of beef cattle at arrival identifies potential predictive molecules and mechanisms that indicate animals that naturally resist bovine respiratory disease
Source: PLoS One. 2020 Jan 13;15(1):e0227507. doi: 10.1371/journal.pone.0227507 (PMC6957175; doi:10.1371/journal.pone.0227507)
Supplement: S3 Table — (XLSX) [file pone.0227507.s003.xlsx]

## Sheet: Sheet1
Gene Symbol	Description	Forward	Reverse	Product length (bp)
HPGD	15-hydroxyprostaglandin dehydrogenase	GAATCTCGAAGCAGGTGTCA	CCAGCTTTCCAAAGTGGTCT	146
IL5RA	Interleukin 5 receptor subunit alpha	TGGGCCTGAAGCTGTGTTAG	TCACAACCTGTCTCCTTCGG	134
ALOX15	Arachidonate 15-lipoxygenase	TCTCCTTGCTGGATGGGATCAA	TTGTGTGGCAGTTGGAGCTGG	136
GATA2	GATA Binding Protein 2	GAGGACTGTAAGCGTAAAGG	AAGAACCAAGTCTCCCCAT	140
DDX31	DEAD-box helicase 31	CATTTCCGTCAGATCCGTTGG	CCTGGCACTCGGCATTCACA	112
UBE2Q1	Ubiquitin conjugating enzyme E2 Q1	GCAACATCACGGAGTCATACC	CAGCAGCCAAGTTAGGGTCA	75
