# Supplementary material for: Whole blood transcriptomic analysis of beef cattle at arrival identifies potential predictive molecules and mechanisms that indicate animals that naturally resist bovine respiratory disease
Source: PLoS One. 2020 Jan 13;15(1):e0227507. doi: 10.1371/journal.pone.0227507 (PMC6957175; doi:10.1371/journal.pone.0227507)
Supplement: S4 Table — (XLSX) [file pone.0227507.s004.xlsx]

## Sheet: DE_genes_edgeR
gene_id	log2FC	logCPM	LR	PValue	FDR
SPATA21	6.35425	-0.343813	43.8669	3.51e-11	5.75e-07
LOC100297044	-2.25904	3.32483	33.482	7.19e-09	5.88e-05
CHN1	-3.25439	-0.383447	27.552	1.53e-07	0.000594985
HPGD	-2.54284	0.479463	27.4695	1.6e-07	0.000594985
POMC	4.74895	0.385012	27.2153	1.82e-07	0.000594985
LOC616782	-2.14028	2.89715	24.2287	8.55e-07	0.00211596
CPB2	-2.38882	-0.0854116	24.1178	9.06e-07	0.00211596
LOC112442074	-1.45964	2.32265	22.7313	1.86e-06	0.00380651
LOC100848006	-1.69877	2.05213	20.877	4.9e-06	0.00889423
GATA2	-1.95215	1.67393	19.3526	1.09e-05	0.0156199
LIF	-1.78424	-0.766108	19.2848	1.13e-05	0.0156199
NGP	6.26489	2.14267	19.1409	1.21e-05	0.0156199
ALOX15	-2.62969	2.98478	19.0971	1.24e-05	0.0156199
BMPR1B	-2.27151	-1.51918	18.9443	1.35e-05	0.0157135
MS4A2	-2.16832	1.23696	18.4184	1.77e-05	0.0186043
LOC528412	-1.99222	4.08159	18.3191	1.87e-05	0.0186043
MARCO	2.9477	1.00089	18.2522	1.93e-05	0.0186043
LOC104972869	-2.37562	0.470671	17.8348	2.41e-05	0.0218779
GZMB	-2.47117	2.41356	17.5796	2.76e-05	0.0237025
IL5RA	-2.65363	0.840108	17.2194	3.33e-05	0.0272159
CFB	2.56857	4.42699	16.5757	4.67e-05	0.036384
MIR23A	-2.26764	-2.58716	16.4733	4.93e-05	0.0364977
LOC100299180	-1.68436	3.86864	16.3363	5.3e-05	0.0364977
LOC101902221	-1.75966	0.323039	16.3166	5.36e-05	0.0364977
XIRP1	3.28152	-1.99467	16.1046	5.99e-05	0.0386678
SLC6A4	1.36939	4.90036	16.0556	6.15e-05	0.0386678
LRG1	4.25323	2.62934	15.8742	6.77e-05	0.0409807
GCSAML	-1.86307	1.45874	15.7573	7.2e-05	0.0420357
LOC112441574	-2.46337	-2.62089	15.6016	7.82e-05	0.0429394
LOC100139881	-2.31803	2.08217	15.5866	7.88e-05	0.0429394
LOC100335828	-1.18207	2.28176	15.4328	8.55e-05	0.0450758
rna78891	-0.943353	3.88646	15.2895	9.22e-05	0.0471088
SLC7A8	2.23481	-0.419317	15.1843	9.75e-05	0.0482986
PER1	-0.694223	4.41878	15.0212	0.000106311	0.0511077
THBS2	3.93043	-1.55068	14.7854	0.000120465	0.0537591
PRSS45	-1.9192	-1.10138	14.7533	0.00012253	0.0537591
CCDC42	-4.066	-1.96408	14.7497	0.000122766	0.0537591
LOC104972612	-1.88544	0.548392	14.7112	0.000125298	0.0537591
LOC112446404	-3.37303	-1.83536	14.667	0.000128272	0.0537591
JAM2	2.45543	0.270601	14.4907	0.00014085	0.0551265
LOC112442278	3.94254	6.90398	14.4596	0.000143201	0.0551265
ALDH1A1	-2.0544	-0.841957	14.4382	0.000144833	0.0551265
FAM83F	-3.33256	-0.744071	14.4357	0.000145025	0.0551265
BGN	2.00205	-0.409484	14.3053	0.000155424	0.0566283
CATHL2	5.89466	2.30533	14.2995	0.000155905	0.0566283
BRINP1	-1.54591	0.683696	14.055	0.00017754	0.0630848
LOC787269	1.03458	3.50911	13.5353	0.000234112	0.0814162
SCD	-0.761808	5.00277	13.4131	0.000249868	0.0850852
LOC112447488	-1.90254	1.51196	13.2219	0.000276701	0.0907839
MCF2L	1.33832	1.14475	13.215	0.000277712	0.0907839
LOC101906463	-1.50391	1.04491	13.0272	0.000306999	0.0978936
KLF17	-1.67455	-0.468922	13.0003	0.000311439	0.0978936

## Sheet: DE_genes_DESeq2
gene_id	baseMean	log2FC	lfcSE	LR	PValue	FDR
LIF	85.6373	-1.77905	0.318364	30.8317	2.81e-08	0.000297928
LOC112442074	744.953	-1.45092	0.25575	31.8607	1.66e-08	0.000297928
LOC104974239	12.8046	2.50155	0.476232	29.6708	5.12e-08	0.000361398
SPATA21	117.023	6.44007	0.980514	28.5904	8.94e-08	0.000473398
LOC112446788	7.24655	6.25593	1.19608	26.9239	2.12e-07	0.000896242
LOC100297044	1491.72	-2.25012	0.426897	26.4804	2.66e-07	0.000939576
HPGD	205.708	-2.53362	0.489981	25.187	5.2e-07	0.00157392
KIAA0753	2026.75	0.32463	0.0655928	24.3184	8.17e-07	0.00216127
PER1	3194.79	-0.684189	0.141898	23.3656	1.34e-06	0.00315159
LOC100335828	723.963	-1.17443	0.243924	23.138	1.51e-06	0.00319276
CCSAP	1406.2	-0.398304	0.0839134	22.6356	1.96e-06	0.00345546
CPB2	138.306	-2.38012	0.487184	22.7289	1.87e-06	0.00345546
MIR23A	22.6088	-2.27532	0.481247	22.2765	2.36e-06	0.00384542
CHN1	112.086	-3.24926	0.660683	21.7745	3.07e-06	0.00432878
LOC100848006	616.532	-1.68982	0.358055	21.8567	2.94e-06	0.00432878
LOC526769	764.486	-0.743516	0.161444	21.3031	3.92e-06	0.00518916
PIK3R5	50620.1	-0.362623	0.0815692	19.862	8.32e-06	0.00979206
POMC	195.291	4.77662	0.894954	19.9533	7.94e-06	0.00979206
BMPR1B	49.8783	-2.26398	0.504225	19.5481	9.81e-06	0.0109329
GNL3L	11255.8	0.165084	0.0375779	19.229	1.16e-05	0.0117497
LOC616782	1109.08	-2.13318	0.476577	19.2194	1.17e-05	0.0117497
GPR156	6.58156	3.60807	0.883326	18.8584	1.41e-05	0.0135507
LOC112446740	237.922	-0.454083	0.105589	18.595	1.62e-05	0.014882
CD6	11584.2	-0.25144	0.0587551	18.386	1.8e-05	0.015915
LOC101909432	189.46	0.575251	0.134045	18.2762	1.91e-05	0.0161841
ARHGAP23	1522.83	0.668205	0.155786	18.0062	2.2e-05	0.0179328
LOC100847180	2635.09	0.477485	0.11204	17.9188	2.31e-05	0.0180796
MSMO1	4400.49	-0.51624	0.122774	17.775	2.49e-05	0.0188025
CCDC163	18.8976	-1.9789	0.471972	17.644	2.66e-05	0.0194482
MCF2L	329.828	1.35137	0.313745	17.5168	2.85e-05	0.0195839
GATA2	473.509	-1.94604	0.458079	17.504	2.87e-05	0.019584
MED20	2557.7	0.304661	0.0728967	17.3387	3.13e-05	0.0206955
FHL2	2228.61	-0.532887	0.129314	17.0754	3.59e-05	0.023052
LOC101902221	184.61	-1.7529	0.424353	16.7148	4.34e-05	0.0262842
LOC104975684	121.43	1.00078	0.241473	16.7146	4.34e-05	0.0262842
NARFL	4836.1	0.308757	0.0753999	16.6383	4.52e-05	0.0266035
LOC101905786	104.475	-1.34061	0.329971	16.4418	5.02e-05	0.0286583
LOC112447358	32.7052	-1.47883	0.366681	16.3947	5.14e-05	0.0286583
LOC112441574	22.0692	-2.47808	0.606161	16.2534	5.54e-05	0.0293993
PABPC1L	119.474	1.13499	0.276593	16.2491	5.55e-05	0.0293993
IDI1	3694.72	-0.295835	0.0737726	16.1484	5.86e-05	0.0302486
ADGRA1	138.444	0.826079	0.204055	16.075	6.09e-05	0.0306949
CC2D1A	6376.14	0.17581	0.043937	15.9504	6.5e-05	0.0320204
LOC101904981	3.17652	-5.19263	1.31232	15.7178	7.35e-05	0.0353864
LOC530599	248.568	0.431197	0.108899	15.6031	7.81e-05	0.0367618
rna78891	2206.52	-0.932721	0.237187	15.5026	8.24e-05	0.0379261
MS4A2	349.23	-2.16192	0.539613	15.398	8.71e-05	0.0392316
MAN1C1	2566.51	0.422762	0.107516	15.2821	9.26e-05	0.0408464
EXOG	2975.18	0.344057	0.0883015	15.0477	0.000104827	0.0449269
PLEKHG1	781.561	0.843535	0.214431	15.0252	0.000106085	0.0449269
LOC615271	186.511	-0.548215	0.142162	14.9788	0.000108727	0.0451432
CD70	205.952	-1.04894	0.272561	14.8488	0.000116481	0.0472901
PRSS45	67.2198	-1.91461	0.492068	14.8186	0.000118365	0.0472901
BRINP1	237.647	-1.53585	0.397454	14.7461	0.000122998	0.0482313
IGSF9B	295.209	1.28059	0.325555	14.673	0.000127867	0.0492287
LOC104972869	204.31	-2.3645	0.604718	14.4977	0.000140329	0.0530617
ARMCX2	3037.98	0.345109	0.0907825	14.3216	0.000154089	0.0572428
VSIG10L	858.309	0.430475	0.113409	14.2564	0.000159513	0.0582361
BOLA3	970.082	-0.43085	0.115004	14.0992	0.000173413	0.0620731
HES2	110.189	-0.980955	0.262092	14.0726	0.000175886	0.0620731
MARCO	300.014	2.96426	0.71993	13.9808	0.000184685	0.0620746
RNF38	10077	0.536407	0.142203	13.994	0.000183398	0.0620746
ATP10D	5233.78	0.311705	0.0829364	14.0129	0.000181559	0.0620746
CYSLTR2	381.298	-0.713074	0.191503	13.9347	0.000189276	0.0626238
ALOX15	1176.94	-2.61702	0.677545	13.8927	0.000193545	0.0630511
PSMB11	2.57581	-4.88053	1.32718	13.7989	0.000203456	0.0652755
ALG8	1642.64	-0.272699	0.0738368	13.693	0.000215257	0.0663657
DYRK3	852.711	0.882438	0.235014	13.6573	0.000219391	0.0663657
GCSAML	407.733	-1.85644	0.495037	13.7002	0.000214436	0.0663657
LOC104970815	87.4346	1.46559	0.385606	13.6703	0.000217874	0.0663657
BCORL1	8919.47	0.311835	0.0841541	13.6181	0.000224015	0.06681
COL27A1	64.7882	-0.927328	0.252609	13.5747	0.000229253	0.0674228
LOC787269	1705.33	1.04731	0.279148	13.4985	0.000238759	0.0692566
ADAM22	49.3146	-1.04475	0.286884	13.3171	0.000262998	0.0692939
ARHGEF10	68.9989	0.9808	0.264714	13.4526	0.00024467	0.0692939
CHI3L2	225.898	-1.07166	0.292771	13.4025	0.000251292	0.0692939
CYB5RL	699.396	0.700506	0.190333	13.243	0.000273607	0.0692939
GRWD1	5065.79	0.230225	0.0626588	13.4275	0.000247965	0.0692939
GZMB	791.831	-2.46501	0.657935	13.2077	0.000278801	0.0692939
HOMEZ	3682.17	0.306768	0.0841369	13.1901	0.00028143	0.0692939
KIF16B	2742.26	-0.291921	0.0803964	13.2385	0.000274255	0.0692939
KLF17	105.624	-1.66889	0.45567	13.2092	0.000278584	0.0692939
LOC101904842	83.2828	-0.920192	0.253543	13.1932	0.000280973	0.0692939
LOC101907383	44.3733	1.0975	0.297338	13.3371	0.000260209	0.0692939
LOC112446013	282.121	0.678411	0.185162	13.1901	0.000281424	0.0692939
LOC515578	197.187	-0.565945	0.155967	13.2293	0.000275606	0.0692939
BGN	111.66	2.01924	0.529276	13.1498	0.000287548	0.0699866
SLC7A8	110.9	2.2578	0.587065	13.0993	0.000295411	0.0702847
TTC3	10484.8	0.243849	0.0671216	13.1185	0.000292389	0.0702847
LOC101906463	305.796	-1.49592	0.411749	13.0523	0.00030291	0.0712681
ANKRD1	10.5222	-4.67695	1.24956	13.0165	0.00030876	0.0718461
IL5RA	264.696	-2.64523	0.708599	12.9719	0.000316204	0.0727785
BBIP1	1565.85	-0.386718	0.107837	12.9188	0.000325298	0.0739488
WDR35	378.895	-1.00504	0.280031	12.9018	0.000328273	0.0739488
LOC104972612	216.2	-1.87361	0.516338	12.8238	0.000342245	0.0759815
SLC25A51	5811.44	0.757457	0.208902	12.8012	0.000346389	0.0759815
APMAP	5726.29	-0.395681	0.110913	12.7922	0.000348062	0.0759815
LOC528412	2520.7	-1.97539	0.544891	12.7108	0.000363545	0.078048
MYCBPAP	108.962	0.762282	0.212223	12.7039	0.0003649	0.078048
ALDH1A1	80.8672	-2.04929	0.567334	12.6695	0.000371667	0.0787005
IRAK4	5990.74	0.422959	0.11888	12.5065	0.000405548	0.0788771
KLHL32	90.5574	-0.48325	0.136964	12.5185	0.000402947	0.0788771
L2HGDH	570.501	-0.378147	0.107177	12.5096	0.000404863	0.0788771
LOC100336562	69.5183	-0.91944	0.259739	12.5762	0.000390692	0.0788771
LOC101902869	85.3953	-1.48033	0.417213	12.4903	0.000409077	0.0788771
LOC104973767	2.96994	3.73265	1.1426	12.5792	0.000390061	0.0788771
LOC112447351	257.67	-0.946373	0.267684	12.5327	0.00039989	0.0788771
LOC781499	5832.36	-0.463456	0.131391	12.5094	0.000404903	0.0788771
UBAP2L	29276.8	0.146574	0.0414083	12.4872	0.000409751	0.0788771
CYB561	167.763	-0.634975	0.179179	12.6287	0.000379876	0.0788771
B3GNT5	6329.68	0.487397	0.137217	12.4335	0.000421691	0.0804442
TP53BP2	70.3107	-0.817275	0.233543	12.3438	0.000442462	0.0836529
LOC112445930	135.085	-0.740147	0.211859	12.2451	0.00046649	0.0874152
ARL14	1.97632	-4.50417	1.32061	12.1767	0.000483903	0.0898829
MIXL1	20.0861	-1.87793	0.537928	12.1249	0.000497532	0.0916107
LOC112446406	8658.24	-0.273551	0.0790383	12.0287	0.000523866	0.0956281
CRB1	24.7552	1.19336	0.34314	11.9433	0.000548454	0.0984196
TRPC1	107.63	0.95926	0.273725	11.955	0.000545014	0.0984196
LOC100139881	628.701	-2.31168	0.654187	11.9002	0.000561294	0.0998773
